# Supplementary material for: CRISPR/Cas9 Reduces Viral Load in a BALB/c Mouse Model of Ocular Herpes Infection
Source: Biomedicines. 2025 Jul 16;13(7):1738. doi: 10.3390/biomedicines13071738 (PMC12292542; doi:10.3390/biomedicines13071738)
Supplement: Supplementary file 1 [file biomedicines-13-01738-s001.zip]

Archive with 1 entries (1 files):
- biomedicines-3694376-supplementary.pdf
